# Supplementary material for: Uptake of Trace Elements in the Water Fern Azolla filiculoides after Short-Term Application of Chestnut Wood Distillate (Pyroligneous Acid)
Source: Plants (Basel). 2020 Sep 11;9(9):1179. doi: 10.3390/plants9091179 (PMC7569869; doi:10.3390/plants9091179)
Supplement: Supplementary file 1 [file plants-09-01179-s001.zip]

Archive with 1 entries (1 files):
- plants-927087-supplementary.jpg
